# Supplementary material for: Development of a replication competent murine norovirus reporter system
Source: PLoS Pathog. 2025 May 22;21(5):e1012834. doi: 10.1371/journal.ppat.1012834 (PMC12136431; doi:10.1371/journal.ppat.1012834)
Supplement: S1 Table — (XLSX) [file ppat.1012834.s001.xlsx]

## Sheet: Figure 1C
Hours Post-Infection	MNoVCW3			MNoVCW3-HiBiT					Data are PFU/ml (log10)
0	2.87442	2.73471	2.10034	3.71845	2.98475	2
12	5.59463	5.65779	6.45678	4.84627	4.46905	3.4241
24	7.32597	7.5217	7.55923	6.1595	5.98202	5.30443
48	5.8537	6.24413	5.50422	5.7503	5.8266	5.27433

## Sheet: Figure 1D
Hours Post-Infection	BV2ΔCD300lf + MNoVCW3			BV2ΔCD300lf + MNoVCW3-HiBiT			BV2 + MNoVCW3			BV2 + MNoVCW3-HiBiT				Data are RLU (log10)
0	1.93952	3.29553	3.31453	3.31499	3.45492	3.57628	2.8945	3.25724	3.22019	3.41397	3.49672	3.51523
12	1.7456	3.33496	3.4615	2.3277	3.64114	3.72826	2.93935	3.33912	3.38686	4.51733	4.95534	4.80081
24	1.6596	3.4873	3.42412	1.67822	3.79714	3.80587	2.85934	3.45421	3.47222	5.15204	5.53379	5.65011
48	1.42051	3.39765	3.37395	1.43669	3.67414	3.61544	2.8169	3.43486	3.38552	4.97012	5.54844	5.48484

## Sheet: Figure 1E
Hours Post-Infection	BV2ΔCD300lf + MNoVCW3			BV2ΔCD300lf + MNoVCW3-HiBiT			BV2 + MNoVCW3			BV2 + MNoVCW3-HiBiT				Data are RLU (log10)
0	1.68723	1.60924	1.43669	3.03968	3.04883	3.2592	1.74299	1.62325	1.6163	3.01759	2.90055	3.17202
1	1.66589	1.48192	1.46736	3.02202	2.95085	3.09621	1.68723	1.74299	1.69897	3.03423	3.04818	3.08195
2	1.61979	1.53991	1.44716	3.08063	2.92445	3.02681	1.72428	1.79005	1.67822	3.11617	2.98856	3.0799
3	1.73239	1.73507	1.45738	3.01648	2.82995	2.9489	1.72428	1.79005	1.75333	3.11115	2.99971	2.98975
4	1.63347	1.54818	1.42051	3.00888	2.80459	2.9318	1.72971	1.82823	1.76839	3.04792	3.01354	3.02952
5	1.69606	1.49601	1.36173	2.97635	2.78557	2.85934	1.75076	1.83251	1.76093	3.03262	2.91328	2.8202
6	1.63009	1.47227	1.30103	2.94858	2.66714	2.61278	1.69897	1.8653	1.86727	3.05512	2.93819	2.8202
7	1.59476	1.50965	1.29373	2.90616	2.55509	2.67025	1.64673	1.9049	1.83675	3.18232	2.90417	2.92203
8	1.81734	1.4624	1.34895	2.88668	2.40083	2.52548	1.98826	1.96692	1.4624	3.43051	3.13119	3.06496
9	1.7877	1.35539	1.30821	3.03463	2.58995	2.47373	2.03743	1.96221	1.35539	3.62301	3.1529	3.25358
10	1.80163	1.36798	1.33579	2.96174	2.48477	2.34439	2.21484	1.98227	1.36798	3.68744	3.60785	3.70303
11	1.81291	1.35539	1.16633	2.98091	2.32906	2.24961	2.17124	1.97158	1.35539	3.77362	3.9444	3.98632
12	1.87891	1.3862	1.32222	2.99285	2.37168	2.2313	1.99123	2.19866	1.96063	4.42288	4.19343	4.36222

## Sheet: Figure 1F
Hours Post-Infection	HeLa WT + MNoVCW3			HeLa WT + MNoVCW3-HiBiT			HeLa-CD300lf + MNoVCW3			HeLa-CD300lf + MNoVCW3-HiBiT				Data are RLU (log10)
0	3.1818	3.24485	3.16157	3.48848	3.45874	3.54498	3.27837	3.28383	3.27273	3.80701	3.65371	3.74384
24	3.56595	3.49547	3.49909	3.87212	3.76318	3.71324	3.60304	3.42155	3.56654	5.9689	5.92134	5.98944

## Sheet: Figure 1G
Hours post-infection	MNoVCR6			MNoVCR6-HiBiT					Data are PFU/ml (log10)
0	2.34713	3.39933	3.05279	2.31808	3.84014	3.67555
12	7.52778	7.45536	6.8918	5.94385	5.50968	5.60118
24	7.5287	7.33865	7.35856	6.42135	6.627	6.49805
48	4.77168	7.45886	7.03086	3.66839	6.58908	5.64994

## Sheet: Figure 1H
HPI	BV2ΔCD300lf + MNoVCR6			BV2ΔCD300lf + MNoVCR6-HiBiT			BV2 + MNoVCR6			BV2 + MNoVCR6-HiBiT						Data are RLU (log10)
0	1.47227	1.64345	1.5682	1.83885	2.25688	1.88461	2.2113	2.50786	2.28631	2.43616	2.79657	2.54075
12	1.4523	1.77815	1.60924	1.58734	1.90309	1.51411	2.27184	2.55145	2.32153	3.37512	4.17389	4.17389
24	1.35539	1.7877	1.40369	1.28631	1.78056	1.28631	2.37961	2.6163	2.36047	4.30117	4.72361	4.72361
48	1.24716	1.30821	1.01424	1.18564	1.27875	1.07918	2.16435	2.6071	2.2974	4.50851	4.74521	4.74521

## Sheet: Figure 1I
Hours post-infection	MNoVCW3-HiBiT		MNoVCR6-HiBiT			Data are PFU/ml (log10)
0	3.21273	2.68307	4.4478	4.3119
24	4.95839	4.54218	3.50352	3.90267
48	5.33923	5.58613	3.11148	3.23867

## Sheet: Figure 1J
HPI	MNoVCW3			MNoVCW3-HiBiT			MNoVCR6			MNoVCR6-HiBiT				Data are RLU (log10)
0	1.23888	1.33579	1.32906	1.94118	2.30247	2.24469	1.12494	1.27875	1.10266	1.80391	2.1959	1.87699
24	1.19498	1.25527	1.23045	2.57711	2.32974	2.51764	1.20412	1.23045	1.24716	1.68124	1.74036	1.23888
48	1.29373	1.09108	1.30103	2.4629	2.62048	2.50786	1.07918	1.06695	1.30103	1.27875	1.64345	1.22185

## Sheet: Figure 2B
Experiment 1	MNoVCW3-HiBiT							Experiment 1	MNoVCR6-HiBiT
Passage:	p1	p2	p3	p4	p5			Passage:	p1	p2	p3	p4	p5
Relative RLU	100	259.755	31.5948	15.1183	7.38659			Relative RLU	100	57.2758	1.45543	0.819376	0.44163
	100	54.9642	4.76968	2.36852	2.43772				100	83.4411	3.30696	1.60268	1.10232
	100	199.918	33.6198	31.3008	14.7616				100	24.3677	0.287011	0.113007	0.079618
	100	26.3517	4.9025	3.71606	1.22012				100	65.3805	0.727983	0.179176	0.078091
Experiment 2	MNoVCW3-HiBiT							Experiment 2	MNoVCR6-HiBiT
Passage:	p1	p2	p3	p4	p5			Passage:	p1	p2	p3	p4	p5
Relative RLU	100	104.554	95.0503	15.0728	19.8399			Relative RLU	100	6.22895	0.078186	0.034707	0.038521
	100	204.137	72.4271	7.37984	7.61283				100	12.2669	1.50806	0.868575	0.654945
	100	45.2298	25.7269	3.1165	4.79851				100	1.99565	0.040876	0.020184	0.016961

## Sheet: Figure 3A
	MNoV Genome copies/actin (log10)
MLN	-3.65225	-2.93252	-3.34195	-3.72043	-2.86307	-3.16238	-2.71607	-2.63613	-1.65734	-2.8296	-5
Spleen	-2.37691	-0.94458	-1.69961	-1.60704	-1.80123	-2.24896	-0.6071	-0.94058	-2.896	-1.8134	-2.893
Liver	-1.42331	-0.86543	-1.7576	-1.94675	-2.40459	-2.44316	-0.7979	-1.23436	-3.37674	-2.19899	-3.17332
Colon	-3.79533	-2.2305	-3.23456	-3.49369	-4.56485	-4.89024	-3.48554	-3.08569	-5	-5	-5
Ileum	-3.26988	-1.55117	-3.58495	-3.51164	-3.71406	-3.48866	-2.67776	-2.8298	-3.70081	-3.79953	-5

[truncated: 5 more sheets: Figure 3B, Figure 3C, Figure 3D, Figure 3E, Figure 3F]
