# Supplementary material for: Development of a replication competent murine norovirus reporter system
Source: PLoS Pathog. 2025 May 22;21(5):e1012834. doi: 10.1371/journal.ppat.1012834 (PMC12136431; doi:10.1371/journal.ppat.1012834)
Supplement: S1 Fig — (TXT) [file ppat.1012834.s002.txt]

LOCUS       Exported               10863 bp ds-DNA     circular SYN 27-MAR-2025
DEFINITION  synthetic circular DNA
ACCESSION   .
VERSION     .
KEYWORDS    .
SOURCE      synthetic DNA construct
  ORGANISM  synthetic DNA construct
REFERENCE   1  (bases 1 to 10863)
  AUTHORS   OrchardLab
  TITLE     Direct Submission
  JOURNAL   Exported Thursday, Mar 27, 2025 from SnapGene 5.1.7
            https://www.snapgene.com
FEATURES             Location/Qualifiers
     source          1..10863
                     /organism="synthetic DNA construct"
                     /mol_type="other DNA"
     promoter        complement(111..10858)
                     /label=SP6 promoter_Promoter_P_1
                     /note="vntifkey=""30"" - label=Promoter_P_1 - note=""SP6 
                     promoter"" - complement(10891..111)"
     promoter        363..467
                     /gene="bla"
                     /label=AmpR promoter
     CDS             468..1328
                     /label=bla
                     /note="gene=""bla"" - codon_start=1 - transl_table=11 - 
                     product=""Beta-lactamase"" - protein_id=""CAA46433.1"" - 
                     db_xref=""GI:58242"" - db_xref=""InterPro:IPR000871"" - 
                     db_xref=""InterPro:IPR001466"" - 
                     db_xref=""InterPro:IPR012338"" - vntifkey=""4"" - label=bla
                     - 468..1328"
     gene            468..1328
                     /label=bla_gene
                     /note="gene=""bla"" - vntifkey=""60"" - 468..1328"
     rep_origin      1499..2087
                     /direction=RIGHT
                     /label=ori
                     /note="high-copy-number ColE1/pMB1/pBR322/pUC origin of 
                     replication"
     promoter        complement(2345..2364)
                     /label=T7 promoter_Promoter_P_2
                     /note="vntifkey=""30"" - label=Promoter_P_2 - note=""T7 
                     promoter"" - complement(2345..2364)"
     promoter        2345..2363
                     /label=T7 promoter
                     /note="promoter for bacteriophage T7 RNA polymerase"
     misc_feature    complement(2362)
                     /label=T7 transcription initiation site_Misc_Feature_3
                     /note="vntifkey=""21"" - label=Misc_Feature_3 - note=""T7 
                     transcription initiation site"" - complement(2362..2362)"
     protein_bind    2379..2573
                     /label=tetracycline response element
                     /bound_moiety="tetracycline repressor TetR"
                     /note="contains seven copies of the tetracycline operator 
                     tetO"
     promoter        2606..2644
                     /label=minimal CMV promoter
                     /note="human cytomegalovirus (CMV) immediate early 
                     promoter"
     misc_feature    2661..10093
                     /label=CW3P3\genome
                     /note="vntifkey=""21"" - label=CW3P3\genome - 2745..10126"
     mat_peptide     2666..3688
                     /label=N Terminal Protein_Nterm
                     /note="vntifkey=""84"" - label=Nterm - note=""N Terminal 
                     Protein"" - 2750..3772"
     mat_peptide     3689..4780
                     /label=NTPase
                     /note="vntifkey=""84"" - label=NTPase - 3773..4864"
     mat_peptide     4781..5275
                     /label=p18
                     /note="vntifkey=""84"" - label=p18 - 4865..5359"
     mat_peptide     5276..5698
                     /label=VPg
                     /note="vntifkey=""84"" - label=VPg - 5360..5731"
     CDS             5282..5314
                     /codon_start=1
                     /label=HiBiT Tag
                     /translation="VSGWRLFKKIS"
     mat_peptide     5699..6247
                     /label=Proteinase_Pro
                     /note="vntifkey=""84"" - label=Pro - note=""Proteinase"" - 
                     5732..6280"
     mat_peptide     6248..7777
                     /label=Polymerase_Pol
                     /note="vntifkey=""84"" - label=Pol - note=""Polymerase"" - 
                     6281..7810"
     CDS             7767..9389
                     /label=Major Capsid Protein_VP1
                     /note="vntifkey=""4"" - label=VP1 - note=""Major Capsid 
                     Protein"" - 7800..9422"
     CDS             9392..10015
                     /label=Basic Protein_VP2
                     /note="vntifkey=""4"" - label=VP2 - note=""Basic Protein"" 
                     - 9425..10048"
     misc_feature    complement(10128..10220)
                     /label=HDV\Ribozyme
                     /note="vntifkey=""21"" - label=HDV\Ribozyme - 
                     complement(10161..10253)"
     polyA_signal    10386..10441
                     /label=beta-globin poly(A) signal
                     /note="rabbit beta-globin polyadenylation signal (Gil and 
                     Proudfoot, 1987)"
     misc_feature    10784..10840
                     /label=MCS
                     /note="pUC18/19 multiple cloning site"
     promoter        complement(join(10862..10863,1..17))
                     /label=SP6 promoter
                     /note="promoter for bacteriophage SP6 RNA polymerase"
     misc_feature    complement(10863)
                     /label=SP6 transcription initiation site_Misc_Feature_1
                     /note="vntifkey=""21"" - label=Misc_Feature_1 - note=""SP6 
                     transcription initiation site"" - complement(10896..10896)"
ORIGIN
        1 tatagtgtca cctaaatcgt atgtgtatga tacataaggt tatgtattaa ttgtagccgc
       61 gttctaacga caatatgtcc atatggtgca ctctcagtac aatctgctct gatgccgcat
      121 agttaagcca gccccgacac ccgccaacac ccgctgacgc gccctgacgg gcttgtctgc
      181 tcccggcatc cgcttacaga caagctgtga ccgtctccgg gagctgcatg tgtcagaggt
      241 tttcaccgtc atcaccgaaa cgcgcgagac gaaagggcct cgtgatacgc ctatttttat
      301 aggttaatgt catgataata atggtttctt agacgtcagg tggcactttt cggggaaatg
      361 tgcgcggaac ccctatttgt ttatttttct aaatacattc aaatatgtat ccgctcatga
      421 gacaataacc ctgataaatg cttcaataat attgaaaaag gaagagtatg agtattcaac
      481 atttccgtgt cgcccttatt cccttttttg cggcattttg ccttcctgtt tttgctcacc
      541 cagaaacgct ggtgaaagta aaagatgctg aagatcagtt gggtgcacga gtgggttaca
      601 tcgaactgga tctcaacagc ggtaagatcc ttgagagttt tcgccccgaa gaacgttttc
      661 caatgatgag cacttttaaa gttctgctat gtggcgcggt attatcccgt attgacgccg
      721 ggcaagagca actcggtcgc cgcatacact attctcagaa tgacttggtt gagtactcac
      781 cagtcacaga aaagcatctt acggatggca tgacagtaag agaattatgc agtgctgcca
      841 taaccatgag tgataacact gcggccaact tacttctgac aacgatcgga ggaccgaagg
      901 agctaaccgc ttttttgcac aacatggggg atcatgtaac tcgccttgat cgttgggaac
      961 cggagctgaa tgaagccata ccaaacgacg agcgtgacac cacgatgcct gtagcaatgg
     1021 caacaacgtt gcgcaaacta ttaactggcg aactacttac tctagcttcc cggcaacaat
     1081 taatagactg gatggaggcg gataaagttg caggaccact tctgcgctcg gcccttccgg
     1141 ctggctggtt tattgctgat aaatctggag ccggtgagcg tgggtctcgc ggtatcattg
     1201 cagcactggg gccagatggt aagccctccc gtatcgtagt tatctacacg acggggagtc
     1261 aggcaactat ggatgaacga aatagacaga tcgctgagat aggtgcctca ctgattaagc
     1321 attggtaact gtcagaccaa gtttactcat atatacttta gattgattta aaacttcatt
     1381 tttaatttaa aaggatctag gtgaagatcc tttttgataa tctcatgacc aaaatccctt
     1441 aacgtgagtt ttcgttccac tgagcgtcag accccgtaga aaagatcaaa ggatcttctt
     1501 gagatccttt ttttctgcgc gtaatctgct gcttgcaaac aaaaaaacca ccgctaccag
     1561 cggtggtttg tttgccggat caagagctac caactctttt tccgaaggta actggcttca
     1621 gcagagcgca gataccaaat actgttcttc tagtgtagcc gtagttaggc caccacttca
     1681 agaactctgt agcaccgcct acatacctcg ctctgctaat cctgttacca gtggctgctg
     1741 ccagtggcga taagtcgtgt cttaccgggt tggactcaag acgatagtta ccggataagg
     1801 cgcagcggtc gggctgaacg gggggttcgt gcacacagcc cagcttggag cgaacgacct
     1861 acaccgaact gagataccta cagcgtgagc tatgagaaag cgccacgctt cccgaaggga
     1921 gaaaggcgga caggtatccg gtaagcggca gggtcggaac aggagagcgc acgagggagc
     1981 ttccaggggg aaacgcctgg tatctttata gtcctgtcgg gtttcgccac ctctgacttg
     2041 agcgtcgatt tttgtgatgc tcgtcagggg ggcggagcct atggaaaaac gccagcaacg
     2101 cggccttttt acggttcctg gccttttgct ggccttttgc tcacatgttc tttcctgcgt
     2161 tatcccctga ttctgtggat aaccgtatta ccgcctttga gtgagctgat accgctcgcc
     2221 gcagccgaac gaccgagcgc agcgagtcag tgagcgagga agcggaagag cgcccaatac
     2281 gcaaaccgcc tctccccgcg cgttggccga ttcattaatg caggttaacc tggcttatcg
     2341 aaattaatac gactcactat agggagaccg gcctcgagtt taccactccc tatcagtgat
     2401 agagaaaagt gaaagtcgag tttaccactc cctatcagtg atagagaaaa gtgaaagtcg
     2461 agtttaccac tccctatcag tgatagagaa aagtgaaagt cgagtttacc actccctatc
     2521 agtgatagag aaaagtgaaa gtcgagttta ccactcccta tcagtgatag agaaaagtga
     2581 aagtcgagct cggtacccgg gtcgaggtag gcgtgtacgg tgggaggcct atataagcag
     2641 agctcgttta gtgaaccggt gtgaaatgag gatggcaacg ccatcttctg cgccctctgt
     2701 gcgcaacaca gagaaacgca aaaacaagaa ggcttcgtct aaagctagtg tctcctttgg
     2761 agcacctagc cccctctctt cggagagcga agacgaaatt aattacatga cccctcctga
     2821 gcaggaagct cagcccggcg cccttgcggc ccttcatgcg gaagggccgc ttgccgggct
     2881 ccccgtgacg cgtagtgatg cacgcgtgct gatcttcaat gagtgggagg agaggaagaa
     2941 gtctgatccg tggctacggc tggacatgtc tgataaggct atcttccgcc gttaccccca
     3001 tctgcggcct aaggaggata ggcctgacgc gccctcccat gcggaggacg ctatggatgc
     3061 caaggagcct gtgatcggct ctatcttgga gcaggatgat cacaagtttt accattactc
     3121 tgtctacatc ggtggcggcc ttgtgatggg ggtcaacaac cccagtgctg cggtctgcca
     3181 ggcaacgatt gatgtggaga agctacacct ctggtggcgg cctgtctggg agccccgcca
     3241 tccccttgac tcggctgagt tgaggaagtg cgtgggcatg actgtcccct acgtggccac
     3301 caccgtcaac tgttatcagg tctgctgctg gattgttggc atcaaggaca cctggctgaa
     3361 gagggcgaag atctctagag atctgccctt ctacagcccc gtccaggact ggaacgtcga
     3421 cccccaggag cccttcattc catccaagct caggatggtc tcggatggca tcctggtggc
     3481 cttgtcggca gtgattggcc ggccaattaa gaacctactg gcctcagtta agccgctcaa
     3541 cattctcaac atcgtgctga gctgtgattg gaccttttcg ggcattgtca atgccctgat
     3601 cttgcttgct gagctctttg acatcttttg gaccccccct gatgtgacca actggatgat
     3661 atctatcttc ggggaatggc aggccgaagg gcccttcgac cttgctcttg acatggtgcc
     3721 caccctgttg ggcgggatcg ggatggcttt tggcctcacc tctgagacca tcgggcgcaa
     3781 gctcgcttcc accaactcgg ctctcaaggc cgcccaagag atgggcaagt tcgccataga
     3841 ggtcttcaag caaattatgg cctggatctg gccctctgag gacccagtgc cagccctctt
     3901 atccaacatg gagcaggcca tcattaagaa tgagtgtcaa ctggagaacc aactcacggc
     3961 catgttgcgg gatcgcaacg caggggctga attcctaagg tcccttgatg aggaggagca
     4021 ggaagtccgc aagatcgcag ctaagtgcgg caactcggcc accactggaa ccaccaacgc
     4081 tctgctggcc aggatcagca tggcccgcgc ggcctttgag aaagctcgcg ctgaacagac
     4141 ctcccgagtc cgccctgtgg tgatcatggt ctcaggcagg cccgggatcg ggaaaacctg
     4201 cttttgccaa aacctagcca agaggattgc tgcgtccctg ggtgatgaga cctctgttgg
     4261 catcatacca cgcgctgatg tcgaccactg ggatgcttac aagggagcca gagtggttct
     4321 ctgggatgat ttcggcatgg acaacgtggt gaaggatgca ctgaggcttc agatgcttgc
     4381 cgacacgtgc ccagtgacac tcaattgtga caggattgag aacaagggaa agatgtttga
     4441 ctctcaggtc attatcatca ccacaaatca acaaaccccc gtgcccctgg actatgtcaa
     4501 cctggaggcg gtctgccgcc gcatagattt cctggtttat gctgagagcc ctgttgttga
     4561 tgatgctcgg gccagagccc ctggcgatgt gaatgcagtg aaagctgcca tgaggcccga
     4621 ttacagccac atcaatttca tcttggcacc gcagggcggc tttgaccgtc agggaaacac
     4681 cccctacggt aagggcgtca ccaagatcat tggcgccact gctctttgcg cgagagcggt
     4741 tgctcttgtc catgagcgcc atgatgattt cggcctccag aacaaggtct atgactttga
     4801 tgccggcaag gtcaccgcct tcaaagccat ggcggctgac gccggcattc catggtacaa
     4861 aatggcagct attgggtgca aagcaatggg gtgcacctgt gtagaggagg ccatgcattt
     4921 acttaaggat tatgaggtgg ctccctgtca ggtgatctac aatggtgcca cctataatgt
     4981 gagctgcatc aagggtgccc caatggttga aaaggtcaag gagcctgaat tgcccaaaac
     5041 acttgtcaac tgtgtcagaa ggataaagga ggcccgcctc cgctgctact gtaggatggc
     5101 tgctgacgtc atcacgtcca ttctgcaggc ggccggcacg gccttctcta tttaccacca
     5161 gattgagaag aggtctagac catcctttta ttgggatcat ggatacacct accgtgacgg
     5221 acctggatcc tttgacatct ttgaggatga cgatgatggg tggtaccact ctgagggaaa
     5281 ggtgagcggc tggcggctgt tcaagaagat tagctaccac tctgagggaa agaagggcaa
     5341 gaacaagaag ggccgggggc gacccggagt cttcagaacc cgtgggctca cggatgagga
     5401 gtacgatgaa ttcaagaagc gccgcgagtc taggggcggc aagtactcca ttgatgatta
     5461 cctcgctgac cgcgagcgag aagaagaact cctggagcgg gacgaggagg aggctatctt
     5521 cggggatggc ttcgggttga aggccacccg ccgttcccgc aaggcagaga gagccaaact
     5581 gggcctggtt tctggtggcg acatccgcgc ccgcaagccg atcgactgga atgtggttgg
     5641 cccctcctgg gctgacgatg accgccaggt cgactacggc gagaagatca actttgaggc
     5701 cccagtctcc atctggtccc gtgttgtgca gttcggcacg gggtggggct tttgggtgag
     5761 cggccacgtc ttcatcaccg ccaagcatgt ggcgcccccc aagggcacgg agatctttgg
     5821 gcgcaagccc ggggacttca ctgtcacttc cagcggggac ttcttgaagt actacttcac
     5881 cagcgccgtc aggcctgaca ttcccgccat ggtcctggag aatgggtgcc aggagggcgt
     5941 cgtcgcctcg gtccttgtca agagagcctc cggcgagatg cttgccctgg ctgtcaggat
     6001 gggttcacag gccgccatca agattggtag tgccgttgtg catgggcaaa ctggcatgct
     6061 cctgactggc tctaatgcca aggcccagga cctcgggacc atcccgggcg actgtggctg
     6121 tccctatgtt tataagaagg gtaacacctg ggttgtgatt ggggtgcacg tggcggccac
     6181 taggtctggt aacacagtca ttgccgccac tcacggagaa cccacacttg aggctctgga
     6241 gttccaggga ccccccatgc ttccccgccc ctcaggcacc tatgcaggcc tccccatcgc
     6301 cgattacggc gacgctcccc ccttgagcac caagaccatg ttctggcgta cctcgccaga
     6361 gaagcttccc cctggggctt gggagccagc ctatctcggc tctaaagatg agagggtgga
     6421 cggtccttcc cttcagcagg tcatgcgaga tcagcttaag ccctattcag aaccacgcgg
     6481 tctgcttccc cctcaagaaa tccttgatgc agtctgcgat gccattgaga accgccttga
     6541 gaacaccctt gaaccacaga agccctggac atttaagaag gcttgtgaga gcttggacaa
     6601 gaacaccagt agcgggtatc cctatcacaa gcagaagagc aaggactgga cggggagcgc
     6661 ttttattggc gatcttggtg accaggccac ccacgccaac aacatgtatg agatgggtaa
     6721 atccatgcga cccatttata cagctgccct caaggatgaa ctggttaagc cagacaagat
     6781 ctacgggaag ataaagaaga ggcttctctg gggctctgac cttggcacca tgattcgcgc
     6841 tgcccgtgct tttggccctt tctgtgatgc tctgaaagaa acctgcattt tcaaccccat
     6901 cagagtgggc atgtcgatga acgaagatgg ccccttcatc ttcgcaagac acgccaattt
     6961 caggtaccac atggatgctg actataccag gtgggactcc acccaacaga gagccatcct
     7021 aaagcgcgct ggcgacatca tggtgcgcct ctcccctgag ccagacttgg ctcgggttgt
     7081 catggatgat ctcctggccc cctcgctgtt ggacgtcggc gactataaga tcgttgtcga
     7141 ggaggggctc ccatccggct gcccttgcac cacacagctg aatagtttgg ctcactggat
     7201 tttgaccctt tgtgcaatgg ttgaggtaac ccgagttgac cctgacattg tgatgcaaga
     7261 atctgagttc tccttctatg gtgatgacga ggtggtttcg accaacctcg agttggatat
     7321 ggttaagtac accatggctt tgaggcggta cggtctcctc ccgactcgcg cggacaagga
     7381 ggagggacct ctggagcgtc gccagacgct gcagggcatc tccttcctgc gccgtgcgat
     7441 agttggtgac cagtttgggt ggtacggtcg tcttgatcgt gccagcatcg accgccagct
     7501 cctctggact aaaggaccta accaccagaa cccctttgag actctccctg gacatgctca
     7561 gagaccctcc caactaatgg ccctgctcgg tgaggctgcc atgcatggtg aaaagtatta
     7621 caggactgtg gcttcccgtg tctccaagga ggccgcccaa agtgggatag aaatggtagt
     7681 cccacgccac cgatctgttc tgcgctgggt gcgctttgga acaatggatg ctgagacccc
     7741 gcaggaacgc tcagcagtct ttgtgaatga ggatgagtga tggcgcagcg ccaaaagcca
     7801 atggctctga ggccagcggc caggatcttg ttcctgccgc cgttgaacag gccgtcccca
     7861 ttcaacccgt ggctggcgcg gctcttgccg cccccgccgc cgggcaaatt aaccaaattg
     7921 acccctggat cttccaaaat tttgtccagt gcccccttgg tgagttttcc atttcgcctc
     7981 gaaacacccc aggtgaaata ctgtttgatt tggccctcgg gccagggctt aacccctacc
     8041 ttgcccacct ctcagccatg tacaccggct gggttgggaa catggaggtt cagctggtcc
     8101 tcgccggcaa tgcctttact gctggcaagg tggttgttgc ccttgtacca ccctattttc
     8161 ccaaggggtc actcaccact gcccagatca catgcttccc acatgtcatg tgtgatgtgc
     8221 gcaccctgga gcccattcaa ctccctcttc ttgatgtgcg tcgagtcctt tggcatgcta
     8281 cccaggatca agaggaatct atgcgcctgg tttgcatgct gtacacgcca ctccgcacaa
     8341 acagcccggg tgatgagtct tttgtggtct ctggccgcct tctttctaag ccggcggctg
     8401 atttcaattt tgtctaccta actcccccca tagagagaac catctaccgg atggtcgact
     8461 tgcccgtgat acagccgcgg ctgtgcacgc acgcacgttg gcctgccccg gtctatggtc
     8521 tcttggtgga cccatccctc ccctcaaatc cccagtggca gaatggaagg gtgcacgttg
     8581 atgggaccct gcttggtacc accccaatct ccggttcatg ggtgtcctgc tttgcggcgg
     8641 aggctgccta taagttccaa tcgggcaccg gtgaggtggc gacattcacc ctgattgagc
     8701 aggatggatc tgcctacgtc cccggtgaca gggcagcacc actcggttac cccgatttct
     8761 ctgggcaact ggagatcgag gtccagaccg agaccaccaa gactggagac aagctcaagg
     8821 tcaccacttt tgagatgatt cttggcccaa cgaccaacgc ggaccaggcc ccctaccagg
     8881 gcagggtgtt cgccagcgtc actgctgcgg cctctcttga cttggtggat ggcagggttc
     8941 gtgcggtccc aagatccatc tacggttttc aggacaccat ccctgaatac aacgatgggc
     9001 tactggttcc ccttgccccc ccaattggtc cctttctccc cggcgaggtc ctcctgaggt
     9061 tccggaccta catgcgtcag atcgacaccg ctgacgccgc agcagaggcg atagactgtg
     9121 cactccccca ggagtttgtc tcctggttcg cgtctaacgc gttcaccgtg cagtccgagg
     9181 ccctgctcct tagatacagg aacaccctga ctgggcaact gctgttcgag tgcaagctct
     9241 acaacgaagg ttacatcgcc ttgtcttatt ccggctcagg acccctcacc ttcccgaccg
     9301 atggcatctt tgaggtcgtc agttgggttc ctcgccttta ccaattggcc tctgtgggaa
     9361 gtttggcaac aggccgaatg ctcaaacaat aatggctggt gctctttttg gagcgattgg
     9421 aggtggcctg atgggcataa ttggcaattc catctcaaat gttcaaaacc ttcaggcaaa
     9481 caaacaattg gcagctcagc aatttggtta taattcttcc ctgcttgcaa cgcaaattca
     9541 agcccagaag gatctcactc tgatggggca gcaattcaac cagcagctcc aaaccaactc
     9601 tttcaagcac gacttggaaa tgcttggcgc tcaggtgcaa gcccaggcgc aggcccagga
     9661 gaacgccatc aatatcaaaa cggcgcagct ccaggccgca ggcttttcaa agacggatgc
     9721 cgcacgcctt gccttggggc agcagcccac gagggccgtg gattggtctg ggacgcggta
     9781 ctacaccgct aaccagccag tcacgggctt ctcgggtggc tttaccccaa cctacactcc
     9841 aggtaggcaa gtgacatccc gccctgtgga cacatcccct ctaccgatct cgggtggacg
     9901 cttgccctcc cttcgtggag gttcctggtc cccgcgcgac catacgccgg cgactcaagg
     9961 cacctacacg aacggacggt tcgtgtctct ccctaagatc gggagtagca gggcataggt
    10021 tggaagagaa accttttgtg aaaatgattt ctgcttactg ctttcttttc tttgtggtag
    10081 ttagatgcat tttaaaaaaa aaaaaaaaaa aaaaaaaaaa aaaaaaaggc cggcatggtc
    10141 ccagcctcct cgctggcgcc ggctgggcaa cattccgagg ggaccgtccc ctcggtaatg
    10201 gcgaatggga cggaattcta gcggccgcta gaattcactc ctcatcaggt gcaggctgcc
    10261 tatcagaagg tggtggctgg tgtggccaat gccctggctc acaaatacca ctgagatcga
    10321 tctttttccc tctgccaaaa attatgggga catcatgaag ccccttgagc atctgacttc
    10381 tggctaataa aggaaattta ttttcattgc aatagtgtgt tggaattttt tgtgtctctc
    10441 actcggaagg acatatggga gggcaaatca tttaaaacat cagaatgagt atttggttta
    10501 gagtttggca acatatgccc atatgctggc tgccatgaac aaaggttggc tataaagagg
    10561 tcatcagtat atgaaacagc cccctgctgt ccattcctta ttccatagaa aagccttgac
    10621 ttgaggttag atttttttta tattttgttt tgtgttattt ttttctttaa catccctaaa
    10681 attttcctta catgttttac tagccagatt tttcctcctc tcctgactac tcccagtcat
    10741 agctgtccct cttctcttat gaagatccct cgacctgcag cccaagcttg catgcctgca
    10801 ggtcgactct agaggatccc cgggtaccga gctcgaattc atcgatgata tcagatctgg
    10861 ttc
//
